# Supplementary material for: Biodegradable PLA/PHB Composites with Inorganic Fillers and Modifiers
Source: Polymers (Basel). 2025 Oct 10;17(20):2721. doi: 10.3390/polym17202721 (PMC12566949; doi:10.3390/polym17202721)
Supplement: Supplementary file 1 [file polymers-17-02721-s001.zip]

Archive with 1 entries (1 files):
- polymers-3877288-supplementary.pdf
